# Supplementary material for: Application of UHPLC-QqQ-MS/MS Method for Quantification of Beta-Adrenergic Blocking Agents (β-Blockers) in Human Postmortem Specimens
Source: Molecules. 2024 Sep 27;29(19):4585. doi: 10.3390/molecules29194585 (PMC11477679; doi:10.3390/molecules29194585)
Supplement: Supplementary file 1 [file molecules-29-04585-s001.zip]

Archive with 1 entries (1 files):
- molecules-3212719-supplementary.pdf
